# Supplementary material for: Mycobacteriophage Yasnaya_Polyana and its engineered lytic derivative: specificity of regulatory motifs and lytic potential
Source: Front Microbiol. 2025 Nov 28;16:1713073. doi: 10.3389/fmicb.2025.1713073 (PMC12699233; doi:10.3389/fmicb.2025.1713073)
Supplement: Supplementary file 1 [file Table_1.xlsx]

## Sheet: Tablу S1
Table S1. Oligonucleotides used in the study. Positions that differ from the phage genome are shown in lowercase; the recombination junction is indicated by a vertical bar.
Name	5′-3′ sequence
substrate for homologous recombination
YPΔ47_base	GTATGGGaGGCTATGTGTGCCGCTG|AGTGTCTAGCCCCCGACCGtCATCC
extender primers
YPf1	TAAGGAATTGAGCCGCAACCTTTTTCGGGTTGTCGACCGTATGGGaGGCTATGTGTGC
YPr1	AGAAATCTGGACTATGTTGTGCCCATGACAGACAGCCAGGATGaCGGTCGGGGGCTA
YPf2	ACGTAGACAGCATCATCGGCGTAGTTCCCTAACCATCTAAGGAATTGAGCCGCAACCT
YPr2	TCCTTGAATCACTGCACGTCATTCCGGTTGCTTTGTCgAGAAATCTGGACTATGTTGT
Primers for lysogen verification
PH-f1	ACGCGGCCCTCAGCAACGTC
PH-f3	GGGTACAGGTTTGGGTACACC
MS-r1	TGCCCGAGTGGTCGAGGCTG
MS-r2	CAAATCCTCAAATTGGCTGGTC
