# Supplementary material for: Mycobacteriophage Yasnaya_Polyana and its engineered lytic derivative: specificity of regulatory motifs and lytic potential
Source: Front Microbiol. 2025 Nov 28;16:1713073. doi: 10.3389/fmicb.2025.1713073 (PMC12699233; doi:10.3389/fmicb.2025.1713073)
Supplement: Supplementary file 2 [file Table_2.xlsx]

## Sheet: Table S2
Table S2. List of Cluster K mycobacteriophage genomes used in motif and phylogenetic analyses.
Accession #	Phage Name	Cluster	Subcluster
MH051246	ActinUp	K	K1
JF704105	Adephagia	K	K1
MH001453	Adonis	K	K1
OR521076	Ageofdapage	K	K1
MH077577	AlishaPH	K	K1
KX808132	Amelie	K	K1
JF704106	Anaya	K	K1
HM152764	Angelica	K	K1
MF668267	Apocalypse	K	K1
MW712723	Asayake	K	K1
MN234230	Atiba	K	K1
MW712730	BaghaKamala	K	K1
JN643714	BarrelRoll	K	K1
MH509444	BEEST	K	K1
MH371113	Beezoo	K	K1
MF377440	Bella96	K	K1
MH697578	Belladonna	K	K1
MN908692	BGlluviae	K	K1
MH399770	Biglebops	K	K1
MW712733	Blizzard	K	K1
OK310505	Boiiii	K	K1
MK112537	Capricorn	K	K1
OK040784	CaseJules	K	K1
OR521075	CheetoDust	K	K1
MT310860	Chris	K	K1
KY380102	CREW	K	K1
HM152767	CrimD	K	K1
MN234226	Curiosium	K	K1
MH727544	Dalmuri	K	K1
MG962364	Deby	K	K1
OK040778	Devera	K	K1
MZ005674	Dole	K	K1
KX657795	DrHayes	K	K1
MW712734	Durfee	K	K1
MN234174	Efra2	K	K1
KJ567045	Emerson	K	K1
KT281789	Enkosi	K	K1
ON081331	Ganymede	K	K1
MN234182	Geraldini	K	K1
MN234201	Guanica15	K	K1
KX585253	HedwigODU	K	K1
MH536821	Homura	K	K1
OM818330	Hyperbowlee	K	K1
OK040782	Illumine	K	K1
MN369746	Inky	K	K1
MW862985	Jarvi	K	K1
JN185608	JAWS	K	K1
PQ184809	Jayhawk	K	K1
MF140412	Jeckyll	K	K1
MH536822	Joy99	K	K1
MK376955	KiSi	K	K1
MF140416	LastHope	K	K1
MG962371	LaterM	K	K1
MH910038	LeMond	K	K1
MF919518	LilPharaoh	K	K1
KX641264	LindNT	K	K1
PQ559665	Llorens	K	K1
OQ709219	Lunahalos	K	K1
MT310859	MarkPhew	K	K1
MN586025	Mdavu	K	K1
MW862984	MeaningOfLife	K	K1
PP978876	Megsy	K	K1
KM677211	Murucutumbu	K	K1
MH513977	Mynx	K	K1
MK460246	Nibb	K	K1
OP297530	Nikao	K	K1
MK494119	Niklas	K	K1
OM913583	Nutello	K	K1
MH910039	Oscar	K	K1
MW862990	Padfoot	K	K1
ON724013	Padpat	K	K1
MF185722	Peanam	K	K1
MW862979	Peel	K	K1
OM913584	Piatt	K	K1
ON081329	Pokerus	K	K1
MK016503	Prithvi	K	K1
MZ648037	QuincyRose	K	K1
MN234197	Ramen	K	K1
MN234231	Rapunzel97	K	K1
ON456353	Rosmarinus	K	K1
KX657794	SamuelLPlaqson	K	K1
MH910042	Scarlett	K	K1
MH020245	SgtBeansprout	K	K1
MK310138	Shaobing	K	K1
ON260816	ShiaSurprise	K	K1
MF140428	Slimphazie	K	K1
MN369742	Spock	K	K1
MZ355721	Stinson	K	K1
MF919532	Sulley	K	K1
MF140430	Tachez	K	K1
OR253917	TiniBug	K	K1
ON526984	Tiri	K	K1
ON456339	Topper	K	K1
MF472892	TreyKay	K	K1
OR253900	TruffulaTree	K	K1
MW712722	Twitch	K	K1
KX657796	Urkel	K	K1
KF713486	Validus	K	K1
MN234205	Veliki	K	K1
MK460247	YoureAdopted	K	K1
MN234165	Yunkel11	K	K1
PQ362688	Zabiza	K	K1
MN234198	Zavala	K	K1
MH834601	BoostSeason	K	K2
MF140408	DismalFunk	K	K2
MH727545	DismalStressor	K	K2
MF140411	Findley	K	K2
KX688047	Marcoliusprime	K	K2
KP027206	Milly	K	K2
KT591490	Mufasa	K	K2
PP978785	Strobilo	K	K2
AF068845	TM4	K	K2
KJ510412	ZoeJ	K	K2
MF373841	Hurricane	K	K3
KP027199	Keshu	K	K3
JX042579	MacnCheese	K	K3
PP750966	Pharb	K	K3
JF937104	Pixie	K	K3
KR080206	ShedlockHolmes	K	K3
KX683428	TBond007	K	K3
OR475294	TribleTrouble	K	K3
MF140402	Chancellor	K	K4
KJ944841	Cheetobro	K	K4
MN945904	Eponine	K	K4
JN831653	Fionnbharth	K	K4
MT310882	JF1	K	K4
MW601218	Juliette	K	K4
MN369761	Malthus	K	K4
MK524485	MissDaisy	K	K4
KY087992	Mitti	K	K4
ON645342	OmniCritical	K	K4
MK524488	Patt	K	K4
MH926058	Reptar3000	K	K4
ON526978	Ruthiejr	K	K4
MH051258	SamScheppers	K	K4
KT361920	Slarp	K	K4
KX621007	Taquito	K	K4
MF140435	Wintermute	K	K4
MK224497	Henu3	K	K4
AP018470	Y2	K	K4
OR464704	June	K	K4
PQ495710	Yasnaya_Polyana	K	K4
PP978866	Agent47	K	K5
MF185717	AlleyCat	K	K5
MH651171	Collard	K	K5
OP820461	Dadosky	K	K5
MF185719	Edugator	K	K5
PP059644	Feyre	K	K5
KX636165	Gengar	K	K5
MF185720	Guillsminger	K	K5
OR475256	Heftyboy	K	K5
MZ958747	InvictusManeo	K	K5
KM923971	Kratio	K	K5
JN243855	Larva	K	K5
MH051255	Leston	K	K5
PQ184820	Miryou	K	K5
KJ567042	OkiRoe	K	K5
KM363596	Omnicron	K	K5
MG962374	Paola	K	K5
MW435854	Psycho	K	K5
MH697592	Rando14	K	K5
MZ322016	SoSeph	K	K5
MH576966	Thyatira	K	K5
KX585251	Waterfoul	K	K5
MF324915	Amgine	K	K6
MF140398	Amohnition	K	K6
MN369762	Bryler	K	K6
MF324913	Cain	K	K6
MF140406	DarthP	K	K6
MN234199	Ekdilam	K	K6
MT723940	Ellie	K	K6
MW601222	Fefferhead	K	K6
KY087993	Hammy	K	K6
MF324914	Krueger	K	K6
MN284895	Marshawn	K	K6
MF324909	PhelpsODU	K	K6
MF324912	Phrank	K	K6
OR475277	Shadow1	K	K6
MF324911	SirPhilip	K	K6
ON456351	Sunflower1121	K	K6
OR434023	Syra333	K	K6
PQ201077	TClif	K	K6
OR475288	Tierra	K	K6
MF324908	Unicorn	K	K6
MN945901	Ximenita	K	K6
MN234176	Yuna	K	K6
MH509442	Aminay	K	K7
MZ274310	Boilgate	K	K8
