# Supplementary material for: Mycobacteriophage Yasnaya_Polyana and its engineered lytic derivative: specificity of regulatory motifs and lytic potential
Source: Front Microbiol. 2025 Nov 28;16:1713073. doi: 10.3389/fmicb.2025.1713073 (PMC12699233; doi:10.3389/fmicb.2025.1713073)
Supplement: Supplementary file 3 [file Table_3.xlsx]

## Sheet: Table S3
Table S3. Distribution of SAS and ESAS sequences in the genomes of cluster K phages.
	SAS							ESAS
Phage acc no.	SAS oreintation	SAS start	SAS end	N mistmatches	5'-sequence	gene	product	ESAS start	left repeat	spacer	rigth repeat	rigth end with SAS	complete view	gene	product
Anaya (K1)
JF704106.1	+	29772	29784	0	GGGATAGGAGCCCGAAATG	ANAYA_37	hypothetical protein	29718	TGTTGACCTGCATACAG	GCGGCCCGTA	TTGTTGGCATGGCAACA	ACGGCACGACGGGATAGGAGCCCGAAATG	TGTTGACCTGCATACAGGCGGCCCGTATTGTTGGCATGGCAACAACGGCACGACGGGATAGGAGCCCGAAATG	ANAYA_37	hypothetical protein
JF704106.1	+	30552	30564	0	GGGATAGGAGCCCCAAATG	ANAYA_39	hypothetical protein	30502	TGTTGACATGCATACAG	CTCGTGAGTTA	CTGTATGCCTATCAACA	ACGACGGGATAGGAGCCCCAAATG	TGTTGACATGCATACAGCTCGTGAGTTACTGTATGCCTATCAACAACGACGGGATAGGAGCCCCAAATG	ANAYA_39	hypothetical protein
JF704106.1	+	36773	36785	1	GGGATAGGAGCCACTTGTTATG	ANAYA_49	hypothetical protein
JF704106.1	+	39067	39079	0	GGGATAGGAGCCCACAACATG	ANAYA_54	hypothetical protein
JF704106.1	+	40484	40496	0	GGGATAGGAGCCCCAAGCATG	ANAYA_59	DnaE-like DNA polymerase III
JF704106.1	+	42919	42931	0	GGGATAGGAGCCCACAATG	ANAYA_65	hypothetical protein
JF704106.1	+	43749	43761	2	GGGACATGAGCCC.77.ATG	ANAYA_68	hypothetical protein
JF704106.1	+	44437	44449	0	GGGATAGGAGCCCACAGACAAATG	ANAYA_69	NrdH-like glutaredoxin
JF704106.1	+	50807	50819	0	GGGATAGGAGCCCCTGCAGATG	ANAYA_78	hypothetical protein	50756	TGTTGACGTGCAGACAG	CCGAGGCGTTA	CCGTCTGCGCCGAAGCA	AGTCACGGGATAGGAGCCCCTGCAGATG	TGTTGACGTGCAGACAGCCGAGGCGTTACCGTCTGCGCCGAAGCAAGTCACGGGATAGGAGCCCCTGCAGATG	ANAYA_78	hypothetical protein
JF704106.1	+	51386	51398	0	GGGATAGGAGCCCTAAGTG	ANAYA_80	hypothetical protein	51334	TGTTGACATGCATACAG	CGCGAGGGGTA	CTGTATGCATATCAACA	ACACCACGGGATAGGAGCCCTAAGTG	TGTTGACATGCATACAGCGCGAGGGGTACTGTATGCATATCAACAACACCACGGGATAGGAGCCCTAAGTG	ANAYA_80	hypothetical protein
JF704106.1	+	51963	51975	0	GGGATAGGAGCCCACAATG	ANAYA_81	hypothetical protein	51911	TGTTGACATGCATACAG	CGCACGGGTTA	CTGTATGTACATCAACA	ACTCCAAGGGATAGGAGCCCACAATG	TGTTGACATGCATACAGCGCACGGGTTACTGTATGTACATCAACAACTCCAAGGGATAGGAGCCCACAATG	ANAYA_81	hypothetical protein
JF704106.1	+	52329	52341	0	GGGATAGGAGCCCACGAACGTG	ANAYA_82	hypothetical protein
JF704106.1	+	55020	55032	2	GGGATAGGAGTACGTGTG	ANAYA_88	RtcB-like RNA ligase
JF704106.1	+	58039	58051	0	GGGATAGGAGCCCCTGAATG	ANAYA_93	hypothetical protein	57988	TGTTGACTGGCATACAG	CGAGTGTGTTT	GTATAGCAACACAGAAA	CACCACGGGATAGGAGCCCCTGAATG	TGTTGACTGGCATACAGCGAGTGTGTTTGTATAGCAACACAGAAACACCACGGGATAGGAGCCCCTGAATG	ANAYA_93	hypothetical protein
JF704106.1	+	59033	59045	0	GGGATAGGAGCCCGCAATG	ANAYA_95	hypothetical protein	58980	TGTTGACATGCATACAG	CGCGAGTGTTA	CTGTATGCATGTCAACA	ACTCAACAGGGATAGGAGCCCGCAATG	TGTTGACATGCATACAGCGCGAGTGTTACTGTATGCATGTCAACAACTCAACAGGGATAGGAGCCCGCAATG	ANAYA_95	hypothetical protein
JF704106.1	+	59396	59408	1	TGGATAGGAGCCCACAATG	ANAYA_96	hypothetical protein	59315	TGTTGACATGCATACAG	TGACGGGCTA	TTGTATGTATATCAACA	CCGCGAGCGGTTGAGATTGACAACTCAAGAGTGACAGTGGATAGGAGCCCACAATG	TGTTGACATGCATACAGTGACGGGCTATTGTATGTATATCAACACCGCGAGCGGTTGAGATTGACAACTCAAGAGTGACAGTGGATAGGAGCCCACAATG	ANAYA_96	hypothetical protein
JF704106.1	-	59870	59882	1	GGGATAGGAGGCC	in reverse orientation
ZoeJ (K2)
KJ510412.1	+	22627	22639	2	TGGATAGGAGCACCGTG	PBI_ZOEJ_27	hypothetical protein
KJ510412.1	+	29139	29151	1	CGGATAGGAGCCCAAGCATG	PBI_ZOEJ_36	Putative transcription factor	29085	TGTTGACGCGCCAACAG	GTTTGCGCCTAAG	CTGTTGGGTAGTCAACA	CCCCCAGCGGATAGGAGCCCAAGCATG	TGTTGACGCGCCAACAGGTTTGCGCCTAAGCTGTTGGGTAGTCAACACCCCCAGCGGATAGGAGCCCAAGCATG	PBI_ZOEJ_36	Putative transcription factor
KJ510412.1	+	29987	29999	0	GGGATAGGAGCCCAAAATG	PBI_ZOEJ_38	hypothetical protein	29935	TGTTGACGGGTCAACAG	CTCGCGGTGTA	CTGTTGAGGTATCAACA	GCACTACGGGATAGGAGCCCAAAATG	TGTTGACGGGTCAACAGCTCGCGGTGTACTGTTGAGGTATCAACAGCACTACGGGATAGGAGCCCAAAATG	PBI_ZOEJ_38	hypothetical protein
KJ510412.1	-	31723	31735	1	GGGATAGGAGACCCATG	PBI_ZOEJ_40	hypothetical protein
KJ510412.1	+	31839	31851	1	GGGATAGGAGCCGACGACATG	PBI_ZOEJ_41	hypothetical protein	31787	TGTTGAGCAGTCAACAG	TTTGTATGCTA	CTGTTGAGGCATCAACA	CCTCGACGGGATAGGAGCCGACGACATG	TGTTGAGCAGTCAACAGTTTGTATGCTACTGTTGAGGCATCAACACCTCGACGGGATAGGAGCCGACGACATG	PBI_ZOEJ_41	hypothetical protein
KJ510412.1	+	32658	32670	0	GGGATAGGAGCCCACGACATG	PBI_ZOEJ_42	queuine tRNA-ribosyltransferase	32612	TGTTGAGGTGTCAACAC	GTGTGCTA	CTGTTGAGGTGTCAACA	GGACGGGATAGGAGCCCACGACATG	TGTTGAGGTGTCAACACGTGTGCTACTGTTGAGGTGTCAACAGGACGGGATAGGAGCCCACGACATG	PBI_ZOEJ_42	queuine tRNA-ribosyltransferase
KJ510412.1	+	37526	37538	1	GGGATAGGAGCCACTTGTTATG	PBI_ZOEJ_49	hypothetical protein
KJ510412.1	+	44078	44090	2	GGGATAGGAGCGAAACAGCATG	PBI_ZOEJ_64	hypothetical protein
KJ510412.1								44604	TGTTGAACGCTCAACAC	TGAGCACTCGGCATGAC	CGTTATCGCTGAACACA	TCTAGGCGCATAGACATAGCAGCGTG	TGTTGAACGCTCAACACTGAGCACTCGGCATGACCGTTATCGCTGAACACATCTAGGCGCATAGACATAGCAGCGTG	PBI_ZOEJ_66	hypothetical protein
KJ510412.1	+	45451	45463	0	GGGATAGGAGCCCCGAGAACATG	PBI_ZOEJ_68	NrdH-like glutaredoxin
KJ510412.1	+	49263	49275	3	TGGATAGGAGACAGGTGACCATG	PBI_ZOEJ_73	RusA-like resolvase
KJ510412.1	+	51501	51513	0	GGGATAGGAGCCC	inframe (PBI_ZOEJ_77)	hypothetical protein	51445	TGTTGACAGCTCAACAG	ATCGTCGGTAACGTCGCCG	GTGTTGACCAATCAACA	CTCGGGATAGGAGCCCACGAAATG	TGTTGACAGCTCAACAGATCGTCGGTAACGTCGCCGGTGTTGACCAATCAACACTCGGGATAGGAGCCCACGAAATG	inframe (PBI_ZOEJ_77)	hypothetical protein
KJ510412.1								52390	TGTTGACAGCTCAACAC	CGCGCATGCTTAA	CTGTTGACAGCTCAACA		TGTTGACAGCTCAACACCGCGCATGCTTAACTGTTGACAGCTCAACA	inframe (PBI_ZOEJ_80)	hypothetical protein
KJ510412.1	+	52738	52750	0	GGGATAGGAGCCCACGAGATG	PBI_ZOEJ_81	SprT-like protease
KJ510412.1	+	53351	53363	0	GGGATAGGAGCCCCTGCAATG	PBI_ZOEJ_82	hypothetical protein
KJ510412.1	+	54661	54673	0	GGGATAGGAGCCCAAAATG	PBI_ZOEJ_85	hypothetical protein	54609	TGTTGACACCTCAACAC	CCCGCGGTGTA	GTGTTGAGGTATCAACA	GCACGACGGGATAGGAGCCCAAAATG	TGTTGACACCTCAACACCCCGCGGTGTAGTGTTGAGGTATCAACAGCACGACGGGATAGGAGCCCAAAATG	PBI_ZOEJ_85	hypothetical protein
KJ510412.1	+	55250	55262	0	GGGATAGGAGCCCAAAATG	PBI_ZOEJ_86	hypothetical protein	55198	TGTTGACACCTCAACAC	CCCGAGGTGTA	CTGTTGAGCTATCAACA	GCACGACGGGATAGGAGCCCAAAATG	TGTTGACACCTCAACACCCCGAGGTGTACTGTTGAGCTATCAACAGCACGACGGGATAGGAGCCCAAAATG	PBI_ZOEJ_86	hypothetical protein
Pixie (K3)
JF937104.1	+	6865	6877	2	GGGATACGCGCCC	inframe (PBI_PIXIE_10)	hypothetical protein
JF937104.1	+	30519	30531	2	CGGATAGGAGCCG	inframe (PBI_PIXIE_38)	hypothetical protein	30465	TGTTGACCCGACAACAG	AGGCGACCCGTA	TTGTTGAGGGTGCAACA	GCAAGCCGATCGGATAGGAGCCGACGAAATG	TGTTGACCCGACAACAGGCGACCCGTATTGTTGAGGGTGCAACAGCAAGCCGATCGGATAGGAGCCGACGAAATG	inframe (PBI_PIXIE_38)	hypothetical protein
JF937104.1	+	31163	31175	0	GGGATAGGAGCCCTACAGATG	PBI_PIXIE_40	hypothetical protein
JF937104.1	+	36263	36275	1	GGGATAGGAGCCACTTGTTATG	PBI_PIXIE_49	hypothetical protein
JF937104.1	+	39771	39783	0	GGGATAGGAGCCCCTGACATG	PBI_PIXIE_56	DnaQ-like DNA polymerase III subunit
JF937104.1	+	42138	42150	0	GGGATAGGAGCCCGCACAGCATG	PBI_PIXIE_62	hypothetical protein
JF937104.1	+	43607	43619	0	GGGATAGGAGCCCCCCGATG	PBI_PIXIE_67	NrdH-like glutaredoxin
JF937104.1	+	49507	49519	0	GGGATAGGAGCCCACGAAATG	PBI_PIXIE_74	hypothetical protein	49455	TGTTGACGAGGCAACAG	CCGCGTGCTAGC	TTGCTGACGTCTCAACA	GTTCACGGGATAGGAGCCCACGAAATG	TGTTGACGAGGCAACAGCCGCGTGCTAGCTTGCTGACGTCTCAACAGTTCACGGGATAGGAGCCCACGAAATG	PBI_PIXIE_74	hypothetical protein
JF937104.1	+	50287	50299	0	GGGATAGGAGCCCCACATG	PBI_PIXIE_76	hypothetical protein	50239	TGTTGACACCTCAACAG	ACATGCATTA	CTGTTGAGCTATCAACA	CCGAGGGATAGGAGCCCCACATG	TGTTGACACCTCAACAGACATGCATTACTGTTGAGCTATCAACACCGAGGGATAGGAGCCCCACATG	PBI_PIXIE_76	hypothetical protein
JF937104.1	+	50922	50934	0	GGGATAGGAGCCCCGAATG	PBI_PIXIE_78	SprT-like protease	50868	TGTTGACACCTCAACAC	TGCTT	GTGTTGAATAGTCAACA	GGAGCCACAACCAAGGGATAGGAGCCCCGAATG	TGTTGACACCTCAACACTGCTTAGTGTTGAATAGTCAACAGGAGCCACAACCAAGGGATAGGAGCCCCGAATG	PBI_PIXIE_78	SprT-like protease
JF937104.1	+	51613	51625	0	GGGATAGGAGCCCAACATG	PBI_PIXIE_79	hypothetical protein	51553	TGTTGACACTGCAACAG	GTCTA	GTGTTGAATGGTCAACA	GACGCCCCGCCGGGGCGCTACGGGATAGGAGCCCAACATG	TGTTGACACTGCAACAGGTCTAGTGTTGAATGGTCAACAGACGCCCCGCCGGGGCGCTACGGGATAGGAGCCCAACATG	PBI_PIXIE_79	hypothetical protein
JF937104.1	+	52104	52116	0	GGGATAGGAGCCCAACCAATG	PBI_PIXIE_80	hypothetical protein
JF937104.1	+	54418	54430	0	GGGATAGGAGCCCGGTTTG	PBI_PIXIE_85	hypothetical protein
JF937104.1	+	56251	56263	0	GGGATAGGAGCCCAACATG	PBI_PIXIE_89	hypothetical protein	56163	TGTTGACATCTCAACAG	ACAGGGGTTA	GTGTTGAGCTATCAACA	GGGGCCGCAAGCCCCCGGCGATTTGAAAACTCAACAGTGATAACGGGATAGGAGCCCAACATG	TGTTGACATCTCAACAGACAGGGGTTAGTGTTGAGCTATCAACAGGGGCCGCAAGCCCCCGGCGATTTGAAAACTCAACAGTGATAACGGGATAGGAGCCCAACATG	PBI_PIXIE_89	hypothetical protein
JF937104.1	+	56752	56764	0	GGGATAGGAGCCCACAATG	PBI_PIXIE_91	hypothetical protein	56700	TGTTGACAGCTCAACAG	GTTGTGGGTTA	CTATTGACATGTCAACA	GCACAACGGGATAGGAGCCCACAATG	TGTTGACAGCTCAACAGGTTGTGGGTTACTATTGACATGTCAACAGCACAACGGGATAGGAGCCCACAATG	PBI_PIXIE_91	hypothetical protein
JF937104.1	+	57013	57025	2	TTGATAGGAGCCCACAATG	PBI_PIXIE_92	hypothetical protein
JF937104.1	+	57404	57416	0	GGGATAGGAGCCCAAAATG	PBI_PIXIE_93	hypothetical protein	57353	TGTTGACACCTCAACAG	GAATGGATTA	GTGTTGAGGTATCAACA	GCACGACGGGATAGGAGCCCAAAATG	TGTTGACACCTCAACAGGAATGGATTAGTGTTGAGGTATCAACAGCACGACGGGATAGGAGCCCAAAATG	PBI_PIXIE_93	hypothetical protein
JF937104.1	+	58207	58219	3	GGGATAGGGAGCCCAAAATG	PBI_PIXIE_94	hypothetical protein
JF937104.1	+	58504	58516	0	GGGATAGGAGCCCAACATG	PBI_PIXIE_95	hypothetical protein	58161	TGTTGACATCTCAACAG	ACGTCGACTA	GTGTTGAGGTATCAACA	ACGGGATAGGGAGCCCAAAATG	TGTTGACATCTCAACAGACGTCGACTAGTGTTGAGGTATCAACAACGGGATAGGGAGCCCAAAATG	PBI_PIXIE_95	hypothetical protein
JF937104.1	+	58955	58967	0	GGGATAGGAGCCCCAAATG	PBI_PIXIE_96	hypothetical protein	58908	TGTTGACACCTCAACAG	AGTGTGTTA	GTGTTGAGCTATCAACA	CGACGGGATAGGAGCCCCAAATG	TGTTGACACCTCAACAGAGTGTGTTAGTGTTGAGCTATCAACACGACGGGATAGGAGCCCCAAATG	PBI_PIXIE_96	hypothetical protein
Yasnaya_Polyana (K4)
PQ495710.1								30981	TGTTGAGTGCTCTACAC	GCTCGTGTATC	GTGTGGATTGACCTACA	CGGGTACGTGAGAAGTTAGGAGCCACAAACAATG	TGTTGAGTGCTCTACACGCTCGTGTATCGTGTGGATTGACCTACACGGGTACGTGAGAAGTTAGGAGCCACAAACAATG	yp_00039	HTH DNA binding protein
PQ495710.1	+	31398	31410	1	GGAATAGGAGCCCCTCTATG	yp_00040	hypothetical protein
PQ495710.1	-	33195	33207	2	CGGATCGGAGCCC	inframe (yp_00044)	hypothetical protein
PQ495710.1	-	33294	33306	3	AGGATTGGAGCCAGCGATG	yp_00044	hypothetical protein
PQ495710.1	+	36889	36901	1	TGGATAGGAGCCCCTCGAATG	yp_00051	hypothetical protein
PQ495710.1	-	39288	39300	2	GTGATAGGTGCCC	inframe (yp_00057)	phosphofructokinase
PQ495710.1	+	39869	39881	2	GAGATAGGAGACCTACGGCAATG	yp_00060	hypothetical protein
PQ495710.1								51337	TGTTGACAGCCCTACAC	GTTT	GTGTAGAGTGCCCTACA		TGTTGACAGCCCTACACGTTTGTGTAGAGTGCCCTACATG	yp_00080	SprT-like protease
PQ495710.1								51989	TGTTGACACGTCTACAC	GTAC	GTGTAGACTGCCCTACA	TACCGACCACCACCGAGAGGCAGGAGCCAGGAATG	TGTTGACACGTCTACACGTACGTGTAGACTGCCCTACATACCGACCACCACCGAGAGGCAGGAGCCAGGAATG	yp_00081	hypothetical protein
PQ495710.1	+	52182	52194	0	GGGATAGGAGCCCCACCATG	yp_00082	hypothetical protein
PQ495710.1	+	52470	52482	1	GGGATAGGAGACCACCGTG	yp_00083	hypothetical protein
PQ495710.1								53078	TGTTGACACGTCTACAC	GCTC	GTGTAGAGTTCCCTACA	GATCGACCGCAACAAGGAAGGAGCCCCGAATG	TGTTGACACGTCTACACGCTCGTGTAGAGTTCCCTACAGATCGACCGCAACAAGGAAGGAGCCCCGAATG	yp_00085	hypothetical protein
PQ495710.1	+	53391	53403	1	GAGATAGGAGCCCACGATG	yp_00086	hypothetical protein
PQ495710.1								54286	TGTTGACTGACCTACAC	CGATC	GTGTAGAGTGCCCTACA		TGTTGACTGACCTACACGATCGTGTAGAGTGCCCTACATG	yp_00089	hypothetical protein
PQ495710.1	+	55163	55175	0	GGGATAGGAGCCCACGATG	yp_00090	hypothetical protein	55109	TGTTGACACGTCTACAC	CGCGC	GTGTAGACTGCCCTACA	TACCGACCACCACTGAGGGATAGGAGCCCACGATG	TGTTGACACGTCTACACGCGCGTGTAGACTGCCCTACATACCGACCACCACTGAGGGATAGGAGCCCACGATG	yp_00090	hypothetical protein
PQ495710.1								55936	TGTTGACAGCCCTACAC	CGCCT	GTGTAGACTGCCCTACA		TGTTGACAGCCCTACACGCCTGTGTAGACTGCCCTACATG	yp_00091	hypothetical protein
Kratio (K5)
KM923971.1	-	813	825	2	GGGATAGGAGGCA	inframe (PBI_KRATIO_4)	hypothetical protein
KM923971.1	+	30176	30188	3	CGGATGGGAGCGCGAAGACATG	PBI_KRATIO_35	hypothetical protein	30127	TGTTGACCAGTCAACAC	AACGGCGTCTAGG	CTGTTGACACACCAACA	AGCGGATGGGAGCGCGAAGACATG	TGTTGACCAGTCAACACAACGGCGTCTAGGCTGTTGACACACCAACAAGCGGATGGGAGCGCGAAGACATG	PBI_KRATIO_35	hypothetical protein
KM923971.1	+	34922	34934	0	GGGATAGGAGCCCTTGCTATG	PBI_KRATIO_43	hypothetical protein
KM923971.1	+	36605	36617	0	GGGATAGGAGCCCAATTATCATG	PBI_KRATIO_46	hypothetical protein
KM923971.1	+	37627	37639	0	GGGATAGGAGCCCGCAGTG	PBI_KRATIO_50	hypothetical protein
KM923971.1	+	37820	37832	0	GGGATAGGAGCCCAAACGATG	PBI_KRATIO_51	hypothetical protein
KM923971.1								46816	TGTTGACACATCAACAT	GACGTG	GTGTTGACTATTCAACA		TGTTGACACATCAACATGACGTGGTGTTGACTATTCAACATG	PBI_KRATIO_67	hypothetical protein
KM923971.1	+	47180	47192	1	GGGATAGGAGCCGGGCATG	PBI_KRATIO_66	hypothetical protein
KM923971.1	+	47412	47424	2	GGGATGGGAGACC.89.ATG	PBI_KRATIO_67	hypothetical protein
KM923971.1	+	47498	47510	1	AGGATAGGAGCCCGACATG	PBI_KRATIO_67	hypothetical protein	47446	TGTTGACATATCAACAC	AACATGCTAAAGA	ATATTGATAGGTCAACA	CCGAGAGGATAGGAGCCCGACATG	TGTTGACATATCAACACAACATGCTAAAGAATATTGATAGGTCAACACCGAGAGGATAGGAGCCCGACATG	PBI_KRATIO_67	hypothetical protein
KM923971.1	+	47734	47746	0	GGGATAGGAGCCCAACATG	PBI_KRATIO_68	hypothetical protein
KM923971.1	+	48247	48259	0	GGGATAGGAGCCCACAACATG	PBI_KRATIO_69	hypothetical protein	48195	TGTTGACCTATCAACAC	TCCGTGATGCAGA	ATATTGATAGGTCAACA	CCGAGGGGATAGGAGCCCACAACATG	TGTTGACCTATCAACACTCCGTGATGCAGAATATTGATAGGTCAACACCGAGGGGATAGGAGCCCACAACATG	PBI_KRATIO_69	hypothetical protein
KM923971.1	+	48492	48504	0	GGGATAGGAGCCCAACATG	PBI_KRATIO_70	hypothetical protein
KM923971.1	+	48835	48847	0	GGGATAGGAGCCCCGACATG	PBI_KRATIO_71	hypothetical protein
KM923971.1	+	49037	49049	0	GGGATAGGAGCCCAATGACACCATG	PBI_KRATIO_72	hypothetical protein
KM923971.1	+	52120	52132	0	GGGATAGGAGCCCACAACGCAATG	PBI_KRATIO_79	hypothetical protein
KM923971.1	+	54616	54628	0	GGGATAGGAGCCCAGCATG	PBI_KRATIO_85	hypothetical protein	54558	TGTTGACATGTCAACAC	GGTGTGTTA	GTGTTGAGCTATCAACA	ACAGAACAGAGAAACGGGATAGGAGCCCAGCATG	TGTTGACATGTCAACACGGTGTGTTAGTGTTGAGCTATCAACAACAGAACAGAGAAACGGGATAGGAGCCCAGCATG	PBI_KRATIO_85	hypothetical protein
KM923971.1	+	55020	55032	0	GGGATAGGAGCCCAAGGCATG	PBI_KRATIO_87	queuine tRNA-ribosyltransferase
KM923971.1								55926	TGTTGATGAGTCAACAA	TGTGTGCTA	TTGTTGACCTGTCAACA	CGACGAGATGGGGGAGCCCGATG	TGTTGATGAGTCAACAATGTGTGCTATTGTTGACCTGTCAACACGACGAGATGGGGGAGCCCGATG
KM923971.1	+	57030	57042	0	GGGATAGGAGCCCACAATG	PBI_KRATIO_91	hypothetical protein	56978	TGTTGACATATCAACAC	TTGCCGTATTA	GTGTTGACGTATCAACA	GCACGACGGGATAGGAGCCCACAATG	TGTTGACATATCAACACTTGCCGTATTAGTGTTGACGTATCAACAGCACGACGGGATAGGAGCCCACAATG	PBI_KRATIO_91	hypothetical protein
KM923971.1	+	57799	57811	0	GGGATAGGAGCCCACCATG	PBI_KRATIO_92	hypothetical protein
KM923971.1	+	58162	58174	0	GGGATAGGAGCCCAAATG	PBI_KRATIO_93	hypothetical protein	58111	TGTTGACATGTCAACAC	AACGTGCATTA	GTGTTGAGGAGTCAACA	GCACACGGGATAGGAGCCCAAATG	TGTTGACATGTCAACACAACGTGCATTAGTGTTGAGGAGTCAACAGCACACGGGATAGGAGCCCAAATG	PBI_KRATIO_93	hypothetical protein
KM923971.1	+	59246	59258	0	GGGATAGGAGCCCACAATG	PBI_KRATIO_94	hypothetical protein	59181	TGTTGACACATCAACAC	AGTGTGCTA	GTGTTGACACATCAACA	CAGGTTGATTGACAACAAAACAGGGATAGGAGCCCACAATGC	TGTTGACACATCAACACAGTGTGCTAGTGTTGACACATCAACACAGGTTGATTGACAACAAAACAGGGATAGGAGCCCACAATGC	PBI_KRATIO_94	hypothetical protein
KM923971.1	+	59681	59693	0	GGGATAGGAGCCCACCATG	PBI_KRATIO_95	hypothetical protein	59631	TGTTGACGTATCAACAC	GGTGTGCTA	GTGTTGAGCCATCAACA	GCGGAACGGGATAGGAGCCCACCATG	TGTTGACGTATCAACACGGTGTGCTAGTGTTGAGCCATCAACAGCGGAACGGGATAGGAGCCCACCATG	PBI_KRATIO_95	hypothetical protein
KM923971.1	+	59949	59961	0	GGGATAGGAGCCCACAATG	PBI_KRATIO_96	hypothetical protein
KM923971.1	+	60308	60320	0	GGGATAGGAGCCCACGATG	PBI_KRATIO_97	hypothetical protein	60263	TGTTGAGACATCAACAC	ACTGTGTTA	GTGTTGAAACATCAACA	ACGGGATAGGAGCCCACGATG	TGTTGAGACATCAACACACTGTGTTAGTGTTGAAACATCAACAACGGGATAGGAGCCCACGATG	PBI_KRATIO_97	hypothetical protein
KM923971.1	+	60745	60757	2	TGGATAGGAGCCAGAAATG	PBI_KRATIO_98	hypothetical protein
Unicorn (K6)
MF324908.1	+	29460	29472	1	CGGATAGGAGCCCGCGAAATG	SEA_UNICORN_37	hypothetical protein	29408	TGTTGACCTACATACAC	CCGCTGCCGTA	TTGTTTGCAGTGCAACA	CCCGCAACGGATAGGAGCCCGCGAAATG	TGTTGACCTACATACACCCGCTGCCGTATTGTTTGCAGTGCAACACCCGCAACGGATAGGAGCCCGCGAAATG	SEA_UNICORN_37	hypothetical protein
MF324908.1	+	30419	30431	0	GGGATAGGAGCCCACGATG	SEA_UNICORN_39	hypothetical protein
MF324908.1	+	31191	31203	0	GGGATAGGAGCCCGACGTG	SEA_UNICORN_40	hypothetical protein
MF324908.1	+	31800	31812	0	GGGATAGGAGCCCGAGAGCATG	SEA_UNICORN_42	tyrosine integrase
MF324908.1	+	35933	35945	1	GGGATAGGAGCCACTTGTTATG	SEA_UNICORN_49	hypothetical protein
MF324908.1	+	38436	38448	1	GGGATAGGAGCACCACAACATG	SEA_UNICORN_55	hypothetical protein
MF324908.1	+	39378	39390	0	GGGATAGGAGCCCCAAGCATG	SEA_UNICORN_58	DNA polymerase II exonuclease
MF324908.1	+	42092	42104	0	GGGATAGGAGCCCCGACCATG	SEA_UNICORN_63	hypothetical protein
MF324908.1	+	42666	42678	2	GGGACATGAGCCC.78.ATG	SEA_UNICORN_67	hypothetical protein
MF324908.1	+	43370	43382	0	GGGATAGGAGCCCCCGAAACCATG	SEA_UNICORN_68	NrdH-like glutaredoxin
MF324908.1	+	49813	49825	1	GGGATAGGAGCCGAGAATG	SEA_UNICORN_77	hypothetical protein	49735	TGTTGACACGCCAACAC	CAA	GTGTTGACGCACATACA	CCCGAGGTTGTACCGTCAGGCTCGCCGCAACCGACGGCATCGGGATAGGAGCCGAGAATG	TGTTGACACGCCAACACCAAGTGTTGACGCACATACACCCGAGGTTGTACCGTCAGGCTCGCCGCAACCGACGGCATCGGGATAGGAGCCGAGAATG	SEA_UNICORN_77	hypothetical protein
MF324908.1	+	50438	50450	0	GGGATAGGAGCCCGAAATG	SEA_UNICORN_79	hypothetical protein	50385	TGTTGACATACATACAG	CCACTAGCTA	CTGTATGTATATCAACA	ACGCCCGAGGGGATAGGAGCCCGAAATG	TGTTGACATACATACAGCCACTAGCTACTGTATGTATATCAACAACGCCCGAGGGGATAGGAGCCCGAAATG	SEA_UNICORN_79	hypothetical protein
MF324908.1	+	51063	51075	0	GGGATAGGAGCCCTAGATG	SEA_UNICORN_81	SprT-like protease	51002	TGTTGACGTACATACAA	CAGGT	GTGTTTAGATACATACA	GCGGCGCCGTGGGAGCGCCCGAGGGATAGGAGCCCTAGATG	TGTTGACGTACATACAACAGGTGTGTTTAGATACATACAGCGGCGCCGTGGGAGCGCCCGAGGGATAGGAGCCCTAGATG	SEA_UNICORN_81	SprT-like protease
MF324908.1								51693	TGTTGACACACATACAA	CTGAC	GTGTTTAGATACATACA	TGACCGCCACGACCACCTCAACCGAAGGAGCTACCATG	TGTTGACACACATACAACTGACGTGTTTAGATACATACATGACCGCCACGACCACCTCAACCGAAGGAGCTACCATG	SEA_UNICORN_82	hypothetical protein
MF324908.1	+	52068	52080	0	GGGATAGGAGCCCAACGACATG	SEA_UNICORN_83	membrane protein
MF324908.1	+	58716	58728	0	GGGATAGGAGCCCAAAATG	SEA_UNICORN_97	hypothetical protein	58664	TGTTGACATGCATACAG	CGCCCGTGCTA	CTGTATAGATACCAACA	ACGGAACGGGATAGGAGCCCAAAATG	TGTTGACATGCATACAGCGCCCGTGCTACTGTATAGATACCAACAACGGAACGGGATAGGAGCCCAAAATG	SEA_UNICORN_97	hypothetical protein
MF324908.1	+	58995	59007	0	GGGATAGGAGCCCACCATG	SEA_UNICORN_98	hypothetical protein
MF324908.1	+	59504	59516	0	GGGATAGGAGCCCGAAATG	SEA_UNICORN_99	hypothetical protein	59425	TGTTGACATGCATACAG	TCCGCGGGTTA	CTGTATGTGTACCAACA	GCGCCCCGGCGCCGAGGATTGAAAACTACACAGAGGGATAGGAGCCCGAAATG	TGTTGACATGCATACAGTCCGCGGGTTACTGTATGTGTACCAACAGCGCCCCGGCGCCGAGGATTGAAAACTACACAGAGGGATAGGAGCCCGAAATG	SEA_UNICORN_99	hypothetical protein
Aminay (K7)
MH509442.1	+	19686	19698	2	GGACTAGGAGCCCACCATG	SEA_AMINAY_23	minor tail protein
MH509442.1	+	31710	31722	0	GGGATAGGAGCCCACAGCATG	SEA_AMINAY_39	helix-turn-helix DNA binding domain protein	31626	TGTTGACTTGGCTACAC	GAGGTGTAGTGTGTGGG	GTGTGGGGTGTTCTACA	CGCAAGTGAGGTTAGCCGTCTTGGCTGACCTCACATCGACGGGATAGGAGCCCACAGCATG	TGTTGACTTGGCTACACGAGGTGTAGTGTGTGGGGTGTTCTACACGCAAGTGAGGTTAGCCGTCTTGGCTGACCTCACATCGACGGGATAGGAGCCCACAGCATG	SEA_AMINAY_39	helix-turn-helix DNA binding domain protein
MH509442.1	+	32079	32091	0	GGGATAGGAGCCCAACATG	SEA_AMINAY_40	membrane protein
MH509442.1	+	32357	32369	0	GGGATAGGAGCCCACTGTG	SEA_AMINAY_41	hypothetical protein
MH509442.1	-	36071	36083	2	GGGATAGGAACCATGCACGAAAATG	SEA_AMINAY_45	membrane protein
MH509442.1	+	37184	37196	0	GGGATAGGAGCCCTCGAAGTG	SEA_AMINAY_49	hypothetical protein
MH509442.1	+	49573	49585	0	GGGATAGGAGCCCACAACATG	SEA_AMINAY_77	hypothetical protein	49525	TGTTGACACGTCTACAT	TCTTGTGTA	GTGTAGAGTCGTCTATA	TCAGCACTGAGGGATAGGAGCCCACAACATG	TGTTGACACGTCTACATTCTTGTGTAGAGTCGTCTATATCAGCACTGAGGGATAGGAGCCCACAACATG	SEA_AMINAY_77	hypothetical protein
MH509442.1	+	50006	50018	0	GGGATAGGAGCCCGAAACATG	SEA_AMINAY_78	hypothetical protein
MH509442.1	+	50388	50400	3	GGGAGCGGGGCCC.79.ATG	SEA_AMINAY_79	hypothetical protein
MH509442.1	+	50464	50476	0	GGGATAGGAGCCCAACATG	SEA_AMINAY_79	hypothetical protein	50413	TGTTGACATGTCTACAC	ACTCGTGTAT	GTGTATAGTCGTCTACA	TCAGCAAGTCAACGGGATAGGAGCCCAACATG	TGTTGACATGTCTACACACTCGTGTATAGTCGTCTACATCAGCAAGTCAACGGGATAGGAGCCCAACATG	SEA_AMINAY_79	hypothetical protein
MH509442.1	+	51246	51258	0	GGGATAGGAGCCCGAGCAATG	SEA_AMINAY_80	membrane protein
MH509442.1	+	51688	51700	0	GGGATAGGAGCCCGACACATG	SEA_AMINAY_81	helix-turn-helix DNA binding domain protein
MH509442.1	+	52340	52352	0	GGGATAGGAGCCCCAAATG	SEA_AMINAY_82	hypothetical protein	52291	TGTTGACATGTCTACAC	AGTGGTGTAG	GTGTAGAGTCGTATACA	TCAGCCACTGAGGGATAGGAGCCCCAAATG	TGTTGACATGTCTACACAGTGGTGTAGAGTCGTATACATCAGCCACTGAGGGATAGGAGCCCCAAATG	SEA_AMINAY_82	hypothetical protein
MH509442.1	+	52640	52652	0	GGGATAGGAGCCCGCACAATG	SEA_AMINAY_83	hypothetical protein
MH509442.1	+	53152	53164	0	GGGATAGGAGCCCCACATG	SEA_AMINAY_84	hypothetical protein	53103	TGTTGACACGTCTACAC	ACTCGTGTAG	GTGTAGACTCGTCTATA	TCAGCCACTGAGGGATAGGAGCCCCACATG	TGTTGACACGTCTACACACTCGTGTAGACTCGTCTATATCAGCCACTGAGGGATAGGAGCCCCACATG	SEA_AMINAY_84	hypothetical protein
MH509442.1	+	53424	53436	0	GGGATAGGAGCCCGCCATG	SEA_AMINAY_85	hypothetical protein
MH509442.1	+	53702	53714	0	GGGATAGGAGCCCAACATG	SEA_AMINAY_86	hypothetical protein
MH509442.1	+	54042	54054	0	GGGATAGGAGCCCAACATG	SEA_AMINAY_87	hypothetical protein
MH509442.1	+	54318	54330	0	GGGATAGGAGCCCACGACATG	SEA_AMINAY_88	hypothetical protein
MH509442.1	+	54564	54576	0	GGGATAGGAGCCCAGCGACATG	SEA_AMINAY_89	hypothetical protein
MH509442.1	+	55183	55195	0	GGGATAGGAGCCCACACCATG	SEA_AMINAY_91	hypothetical protein
MH509442.1	+	55563	55575	0	GGGATAGGAGCCCACACGATG	SEA_AMINAY_92	hypothetical protein
MH509442.1	+	56239	56251	0	GGGATAGGAGCCCGACATG	SEA_AMINAY_94	hypothetical protein
MH509442.1	+	56541	56553	0	GGGATAGGAGCCCACCATG	SEA_AMINAY_95	hypothetical protein
MH509442.1								57345	TGTTGACACGTCTACAC	ACGC	GTGTAGACTCGTACACA		TGTTGACACGTCTACACACGCGTGTAGACTCGTACACATG	SEA_AMINAY_98	hypothetical protein
MH509442.1	+	57611	57623	0	GGGATAGGAGCCCACCATG	SEA_AMINAY_99	hypothetical protein
MH509442.1	+	58221	58233	0	GGGATAGGAGCCCATCATG	SEA_AMINAY_101	hypothetical protein
Boilgate (K8)
MZ274310.1	-	35801	35813	3	GGGATGGCAACCC.39.ATG	SEA_BOILGATE_41	hypothetical protein
MZ274310.1	+	43541	43553	3	GGGACAGGAGAACACGTG	SEA_BOILGATE_61	methyltransferase
